# Supplementary material for: Sex and Gender Aspects in Vestibular Disorders: Current Knowledge and Emerging Perspectives—A Systematic Review
Source: Diagnostics (Basel). 2026 Jan 8;16(2):197. doi: 10.3390/diagnostics16020197 (PMC12839779; doi:10.3390/diagnostics16020197)
Supplement: Supplementary file 1 [file diagnostics-16-00197-s001.zip]

Archive with 1 entries (1 files):
- diagnostics-4061445-supplementary.pdf
